# Supplementary material for: Phylogenetic Insights from a Novel Rehubryum Species Challenge Generic Boundaries in Orthotrichaceae
Source: Plants (Basel). 2025 Aug 1;14(15):2373. doi: 10.3390/plants14152373 (PMC12349658; doi:10.3390/plants14152373)
Supplement: Supplementary file 1 [file plants-14-02373-s001.zip]

Archive with 1 entries (1 files):
- plants-3769020-supplementary.xlsx
