# Supplementary material for: Phylogenetic Insights from a Novel Rehubryum Species Challenge Generic Boundaries in Orthotrichaceae
Source: Plants (Basel). 2025 Aug 1;14(15):2373. doi: 10.3390/plants14152373 (PMC12349658; doi:10.3390/plants14152373)
Supplement: Supplementary file 1 [file plants-14-02373-s001.zip › plants-3769020-supplementary.xlsx]

## Sheet: Table S1
Table S1. Loci summary statistics for the supermatrix
Loci_name	No_of_taxa	Alignment_length	Total_matrix_cells	Undetermined_characters	Missing_percent	No_variable_sites	Proportion_variable_sites	Parsimony_informative_sites	Proportion_parsimony_informative	AT_content	GC_content
Locus_1	31	1181	36611	14697	40.144	336	0.285	150	0.127	0.563	0.437
Locus_10	28	2232	62496	26534	42.457	504	0.226	239	0.107	0.575	0.425
Locus_100	26	994	25844	13285	51.405	362	0.364	166	0.167	0.576	0.424
Locus_101	31	1221	37851	19296	50.979	555	0.455	265	0.217	0.601	0.399
Locus_102	26	905	23530	10436	44.352	198	0.219	91	0.101	0.613	0.387
Locus_103	31	1147	35557	12024	33.816	272	0.237	92	0.08	0.612	0.388
Locus_105	30	967	29010	12269	42.292	189	0.195	88	0.091	0.457	0.543
Locus_106	31	2271	70401	23818	33.832	665	0.293	337	0.148	0.585	0.415
Locus_107	29	2333	67657	23136	34.196	678	0.291	343	0.147	0.584	0.416
Locus_108	25	2097	52425	19822	37.81	505	0.241	252	0.12	0.585	0.415
Locus_109	12	1498	17976	5183	28.833	304	0.203	100	0.067	0.579	0.421
Locus_11	30	1492	44760	24044	53.718	708	0.475	451	0.302	0.566	0.434
Locus_112	31	3108	96348	40256	41.782	763	0.245	345	0.111	0.557	0.443
Locus_113	29	2788	80852	32819	40.591	643	0.231	300	0.108	0.554	0.446
Locus_114	31	2497	77407	29836	38.544	725	0.29	328	0.131	0.571	0.429
Locus_115	30	2043	61290	24409	39.825	602	0.295	253	0.124	0.573	0.427
Locus_116	31	1139	35309	14714	41.672	349	0.306	152	0.133	0.613	0.387
Locus_117	10	669	6690	2631	39.327	103	0.154	32	0.048	0.577	0.423
Locus_118	22	2632	57904	22220	38.374	865	0.329	493	0.187	0.58	0.42
Locus_119	30	2974	89220	44219	49.562	752	0.253	389	0.131	0.59	0.41
Locus_12	31	1148	35588	15010	42.177	326	0.284	175	0.152	0.587	0.413
Locus_120	21	2868	60228	32087	53.276	673	0.235	273	0.095	0.592	0.408
Locus_121	25	1182	29550	9134	30.91	353	0.299	161	0.136	0.54	0.46
Locus_122	31	1185	36735	13707	37.313	364	0.307	169	0.143	0.555	0.445
Locus_123	31	1693	52483	15241	29.04	647	0.382	306	0.181	0.606	0.394
Locus_124	31	1724	53444	16226	30.361	632	0.367	294	0.171	0.604	0.396
Locus_125	31	2053	63643	32945	51.765	828	0.403	426	0.208	0.551	0.449
Locus_126	31	1897	58807	34716	59.034	660	0.348	299	0.158	0.586	0.414
Locus_127	23	1165	26795	13980	52.174	264	0.227	122	0.105	0.615	0.385
Locus_129	30	1125	33750	16483	48.839	412	0.366	180	0.16	0.509	0.491
Locus_130	30	1087	32610	12263	37.605	197	0.181	84	0.077	0.57	0.43
Locus_131	31	1883	58373	34010	58.263	377	0.2	159	0.084	0.618	0.382
Locus_132	29	1354	39266	20071	51.115	263	0.194	106	0.078	0.582	0.418
Locus_133	29	1294	37526	16521	44.025	331	0.256	162	0.125	0.582	0.418
Locus_135	29	1095	31755	13872	43.684	343	0.313	165	0.151	0.567	0.433
Locus_137	31	1740	53940	33990	63.014	339	0.195	139	0.08	0.571	0.429
Locus_138	31	2657	82367	51608	62.656	538	0.202	231	0.087	0.582	0.418
Locus_139	30	1770	53100	27268	51.352	475	0.268	177	0.1	0.603	0.397
Locus_140	29	1042	30218	12986	42.974	360	0.345	206	0.198	0.546	0.454
Locus_141	31	1314	40734	14378	35.297	396	0.301	189	0.144	0.562	0.438
Locus_142	30	1277	38310	17868	46.641	449	0.352	225	0.176	0.597	0.403
Locus_143	31	1694	52514	18280	34.81	462	0.273	201	0.119	0.596	0.404
Locus_144	31	1701	52731	19674	37.31	463	0.272	204	0.12	0.598	0.402
Locus_145	31	1197	37107	13128	35.379	341	0.285	168	0.14	0.556	0.444
Locus_146	31	1400	43400	12936	29.806	301	0.215	132	0.094	0.567	0.433
Locus_147	30	1400	42000	12249	29.164	295	0.211	130	0.093	0.568	0.432
Locus_148	31	1080	33480	14935	44.609	374	0.346	241	0.223	0.589	0.411
Locus_149	1	465	465	0	0	0	0	0	0	0.575	0.425
Locus_15	30	1180	35400	11617	32.816	258	0.219	159	0.135	0.463	0.537
Locus_150	1	173	173	0	0	0	0.0	0	0.0	0.538	0.462
Locus_151	18	816	14688	8582	58.429	320	0.392	139	0.17	0.47	0.53
Locus_152	10	2175	21750	10037	46.147	387	0.178	149	0.069	0.584	0.416
Locus_153	11	2211	24321	11170	45.927	429	0.194	164	0.074	0.592	0.408
Locus_154	21	1333	27993	16390	58.55	393	0.295	195	0.146	0.616	0.384
Locus_155	28	1987	55636	36166	65.005	593	0.298	304	0.153	0.567	0.433
Locus_156	29	1947	56463	39447	69.863	740	0.38	369	0.19	0.567	0.433
Locus_157	31	1692	52452	21192	40.403	488	0.288	273	0.161	0.56	0.44
Locus_158	30	1734	52020	20945	40.263	534	0.308	255	0.147	0.56	0.44
Locus_159	31	1548	47988	17327	36.107	305	0.197	115	0.074	0.51	0.49
Locus_16	31	1193	36983	12656	34.221	270	0.226	164	0.137	0.463	0.537
Locus_160	29	1655	47995	16719	34.835	341	0.206	110	0.066	0.511	0.489
Locus_161	31	1591	49321	19183	38.894	791	0.497	407	0.256	0.592	0.408
Locus_162	31	1598	49538	18338	37.018	760	0.476	356	0.223	0.583	0.417
Locus_163	29	960	27840	11247	40.399	190	0.198	97	0.101	0.406	0.594
Locus_164	25	885	22125	11652	52.664	297	0.336	142	0.16	0.562	0.438
Locus_165	29	1233	35757	18321	51.238	472	0.383	238	0.193	0.576	0.424
Locus_166	30	1098	32940	13556	41.154	389	0.354	186	0.169	0.592	0.408
Locus_167	30	1121	33630	13857	41.204	379	0.338	161	0.144	0.561	0.439
Locus_168	27	861	23247	9782	42.079	267	0.31	105	0.122	0.56	0.44
Locus_169	31	1289	39959	19816	49.591	325	0.252	151	0.117	0.579	0.421
Locus_17	29	899	26071	11317	43.408	279	0.31	149	0.166	0.58	0.42
Locus_170	15	1499	22485	10293	45.777	214	0.143	69	0.046	0.586	0.414
Locus_171	24	895	21480	10556	49.143	196	0.219	69	0.077	0.519	0.481
Locus_172	31	1111	34441	13118	38.088	352	0.317	140	0.126	0.553	0.447
Locus_173	30	1033	30990	14454	46.641	251	0.243	120	0.116	0.544	0.456
Locus_174	29	967	28043	11583	41.304	240	0.248	98	0.101	0.573	0.427
Locus_175	30	1844	55320	23788	43.001	677	0.367	276	0.15	0.574	0.426
Locus_176	31	1750	54250	24538	45.231	581	0.332	287	0.164	0.572	0.428
Locus_177	22	2094	46068	24716	53.651	608	0.29	253	0.121	0.532	0.468
Locus_178	19	2577	48963	31178	63.677	655	0.254	279	0.108	0.541	0.459
Locus_179	15	2456	36840	22371	60.725	604	0.246	240	0.098	0.577	0.423
Locus_18	28	1327	37156	16683	44.9	368	0.277	163	0.123	0.553	0.447
Locus_180	13	1772	23036	13537	58.765	393	0.222	152	0.086	0.581	0.419
Locus_181	31	2063	63953	33360	52.163	539	0.261	214	0.104	0.561	0.439
Locus_182	31	1979	61349	34789	56.707	473	0.239	207	0.105	0.567	0.433
Locus_183	27	1677	45279	21206	46.834	358	0.213	164	0.098	0.424	0.576
Locus_184	31	1674	51894	26543	51.148	374	0.223	177	0.106	0.522	0.478
Locus_185	31	1225	37975	13737	36.174	409	0.334	158	0.129	0.561	0.439
Locus_186	30	1291	38730	18739	48.384	616	0.477	345	0.267	0.638	0.362
Locus_187	26	871	22646	9857	43.526	317	0.364	157	0.18	0.54	0.46
Locus_188	31	1012	31372	12080	38.506	292	0.289	152	0.15	0.583	0.417
Locus_189	30	1840	55200	32476	58.833	665	0.361	324	0.176	0.614	0.386
Locus_19	31	1350	41850	17367	41.498	348	0.258	128	0.095	0.61	0.39
Locus_190	30	1788	53640	32760	61.074	585	0.327	303	0.169	0.6	0.4
Locus_191	31	1382	42842	18791	43.861	635	0.459	379	0.274	0.571	0.429
Locus_193	1	350	350	0	0	0	0.0	0	0.0	0.534	0.466
Locus_194	29	1273	36917	18547	50.24	431	0.339	237	0.186	0.519	0.481
Locus_196	23	1394	32062	16599	51.772	241	0.173	94	0.067	0.561	0.439
Locus_197	28	1150	32200	12172	37.801	597	0.519	372	0.323	0.581	0.419
Locus_198	28	1143	32004	10970	34.277	357	0.312	183	0.16	0.546	0.454
Locus_199	27	1118	30186	12093	40.062	419	0.375	199	0.178	0.631	0.369
Locus_2	28	1455	40740	16998	41.723	462	0.318	159	0.109	0.587	0.413
Locus_20	29	1306	37874	15287	40.363	478	0.366	231	0.177	0.53	0.47
Locus_200	25	1247	31175	14599	46.829	263	0.211	113	0.091	0.569	0.431
Locus_201	29	1888	54752	32938	60.159	487	0.258	322	0.171	0.538	0.462
Locus_202	31	1334	41354	15077	36.458	327	0.245	153	0.115	0.522	0.478
Locus_203	31	1133	35123	16033	45.648	316	0.279	147	0.13	0.611	0.389
Locus_204	28	922	25816	12012	46.529	271	0.294	138	0.15	0.566	0.434
Locus_207	26	2189	56914	29641	52.08	821	0.375	458	0.209	0.551	0.449
Locus_209	6	1583	9498	3476	36.597	161	0.102	16	0.01	0.56	0.44
Locus_21	27	1081	29187	13360	45.774	325	0.301	142	0.131	0.461	0.539
Locus_210	31	2360	73160	44183	60.392	436	0.185	139	0.059	0.558	0.442
Locus_211	13	1343	17459	4063	23.272	267	0.199	80	0.06	0.559	0.441
Locus_212	27	1920	51840	31634	61.022	283	0.147	107	0.056	0.603	0.397
Locus_213	3	960	2880	734	25.486	25	0.026	0	0.0	0.595	0.405
Locus_214	30	1394	41820	22266	53.242	277	0.199	115	0.082	0.608	0.392
Locus_215	31	1312	40672	19429	47.77	324	0.247	128	0.098	0.595	0.405
Locus_217	29	1279	37091	14561	39.258	245	0.192	101	0.079	0.558	0.442
Locus_218	27	1823	49221	25998	52.819	325	0.178	102	0.056	0.559	0.441
Locus_219	29	1462	42398	13021	30.711	358	0.245	177	0.121	0.438	0.562
Locus_220	29	1606	46574	15762	33.843	363	0.226	179	0.111	0.442	0.558
Locus_221	28	1463	40964	11143	27.202	342	0.234	170	0.116	0.442	0.558
Locus_222	29	1598	46342	17291	37.312	376	0.235	177	0.111	0.443	0.557
Locus_223	29	1423	41267	16173	39.191	452	0.318	214	0.15	0.578	0.422
Locus_224	27	1400	37800	15693	41.516	388	0.277	171	0.122	0.58	0.42
Locus_225	30	1156	34680	15095	43.527	528	0.457	290	0.251	0.598	0.402
Locus_226	28	2073	58044	33478	57.677	431	0.208	148	0.071	0.515	0.485
Locus_227	29	2080	60320	33135	54.932	585	0.281	195	0.094	0.576	0.424
Locus_228	29	1061	30769	14103	45.835	391	0.369	195	0.184	0.522	0.478
Locus_229	28	952	26656	11989	44.977	409	0.43	264	0.277	0.564	0.436
Locus_23	4	630	2520	551	21.865	36	0.057	0	0.0	0.531	0.469
Locus_230	30	1740	52200	22001	42.148	791	0.455	435	0.25	0.59	0.41
Locus_231	31	1603	49693	19703	39.649	674	0.42	460	0.287	0.59	0.41
Locus_232	31	1289	39959	15495	38.777	465	0.361	225	0.175	0.603	0.397
Locus_234	30	1619	48570	20575	42.362	611	0.377	274	0.169	0.587	0.413
Locus_235	26	1482	38532	16604	43.091	358	0.242	173	0.117	0.588	0.412
Locus_236	28	1633	45724	25028	54.737	817	0.5	505	0.309	0.587	0.413
Locus_237	31	1224	37944	21082	55.561	378	0.309	183	0.15	0.609	0.391
Locus_238	31	2250	69750	33041	47.371	718	0.319	352	0.156	0.599	0.401
Locus_239	31	2224	68944	31653	45.911	685	0.308	326	0.147	0.594	0.406
Locus_24	13	1104	14352	4846	33.765	258	0.234	65	0.059	0.555	0.445
Locus_240	31	1338	41478	14429	34.787	420	0.314	198	0.148	0.526	0.474
Locus_241	29	1233	35757	19550	54.675	490	0.397	213	0.173	0.575	0.425
Locus_242	26	835	21710	9241	42.566	246	0.295	108	0.129	0.512	0.488
Locus_243	30	1448	43440	17471	40.219	463	0.32	217	0.15	0.606	0.394
Locus_244	5	1220	6100	2850	46.721	299	0.245	33	0.027	0.603	0.397
Locus_245	30	1392	41760	19119	45.783	637	0.458	410	0.295	0.593	0.407
Locus_246	28	1377	38556	13752	35.668	384	0.279	196	0.142	0.569	0.431
Locus_247	28	1414	39592	14681	37.081	388	0.274	195	0.138	0.57	0.43
Locus_248	30	962	28860	9287	32.179	118	0.123	59	0.061	0.442	0.558
Locus_249	27	662	17874	7632	42.699	301	0.455	129	0.195	0.561	0.439
Locus_25	31	1886	58466	24222	41.429	519	0.275	231	0.122	0.589	0.411
Locus_250	31	1469	45539	22691	49.828	490	0.334	251	0.171	0.603	0.397
Locus_252	29	1494	43326	12801	29.546	397	0.266	181	0.121	0.572	0.428
Locus_253	1	517	517	0	0	0	0.0	0	0.0	0.588	0.412
Locus_255	2	548	1096	89	8.12	25	0.046	0	0.0	0.534	0.466
Locus_256	21	1363	28623	11275	39.391	294	0.216	129	0.095	0.557	0.443
Locus_257	31	1739	53909	30580	56.725	485	0.279	220	0.127	0.601	0.399
Locus_258	31	1375	42625	21073	49.438	400	0.291	162	0.118	0.588	0.412
Locus_26	31	1888	58528	17395	29.721	604	0.32	277	0.147	0.604	0.396
Locus_261	30	978	29340	12417	42.321	258	0.264	127	0.13	0.562	0.438
Locus_262	31	1133	35123	13294	37.85	430	0.38	214	0.189	0.591	0.409
Locus_263	26	1866	48516	29700	61.217	825	0.442	347	0.186	0.585	0.415
Locus_264	4	866	3464	413	11.923	65	0.075	16	0.018	0.579	0.421
Locus_265	31	1204	37324	15732	42.15	471	0.391	287	0.238	0.596	0.404
Locus_266	28	1013	28364	11377	40.111	275	0.271	137	0.135	0.471	0.529
Locus_267	31	1772	54932	17533	31.918	597	0.337	322	0.182	0.524	0.476
Locus_268	30	1812	54360	15528	28.565	640	0.353	316	0.174	0.528	0.472
Locus_269	31	1878	58218	19597	33.661	585	0.312	297	0.158	0.528	0.472
Locus_27	31	1874	58094	23068	39.708	540	0.288	239	0.128	0.612	0.388
Locus_270	24	1662	39888	12070	30.26	493	0.297	305	0.184	0.508	0.492
Locus_271	29	2001	58029	27904	48.086	657	0.328	345	0.172	0.515	0.485
Locus_272	10	928	9280	2263	24.386	288	0.31	76	0.082	0.583	0.417
Locus_273	29	941	27289	11474	42.046	374	0.397	199	0.211	0.594	0.406
Locus_274	31	1184	36704	16803	45.78	266	0.225	119	0.101	0.587	0.413
Locus_275	31	1749	54219	16131	29.752	475	0.272	236	0.135	0.575	0.425
Locus_276	30	1749	52470	16310	31.084	475	0.272	238	0.136	0.581	0.419
Locus_277	30	1103	33090	15854	47.912	356	0.323	171	0.155	0.601	0.399
Locus_278	31	1517	47027	23177	49.284	467	0.308	165	0.109	0.519	0.481
Locus_279	27	1420	38340	12880	33.594	452	0.318	226	0.159	0.532	0.468
Locus_28	29	880	25520	13407	52.535	269	0.306	148	0.168	0.563	0.437
Locus_280	29	1396	40484	14502	35.822	533	0.382	235	0.168	0.535	0.465
Locus_281	15	611	9165	3423	37.349	148	0.242	57	0.093	0.487	0.513
Locus_282	27	1373	37071	20665	55.744	625	0.455	344	0.251	0.569	0.431
Locus_283	30	1988	59640	35947	60.273	904	0.455	542	0.273	0.582	0.418
Locus_284	29	1960	56840	36661	64.499	791	0.404	399	0.204	0.587	0.413
Locus_285	27	1198	32346	12200	37.717	550	0.459	336	0.28	0.597	0.403
Locus_286	28	1057	29596	13974	47.216	510	0.482	285	0.27	0.638	0.362
Locus_287	26	1634	42484	14263	33.573	515	0.315	231	0.141	0.566	0.434
Locus_288	29	1673	48517	17303	35.664	537	0.321	244	0.146	0.566	0.434
Locus_289	30	1732	51960	18758	36.101	563	0.325	284	0.164	0.552	0.448
Locus_29	30	1462	43860	18750	42.75	511	0.35	221	0.151	0.585	0.415
Locus_290	31	1756	54436	15704	28.849	615	0.35	301	0.171	0.55	0.45
Locus_291	30	1755	52650	18453	35.048	558	0.318	265	0.151	0.547	0.453
Locus_292	29	1026	29754	12496	41.998	360	0.351	172	0.168	0.602	0.398
Locus_293	31	1197	37107	15403	41.51	304	0.254	156	0.13	0.595	0.405
Locus_295	22	970	21340	10937	51.251	259	0.267	83	0.086	0.382	0.618
Locus_296	26	1817	47242	27829	58.907	560	0.308	321	0.177	0.622	0.378
Locus_297	14	1279	17906	11053	61.728	223	0.174	57	0.045	0.576	0.424
Locus_298	28	1000	28000	10987	39.239	321	0.321	152	0.152	0.568	0.432
Locus_299	31	1134	35154	12716	36.172	282	0.249	137	0.121	0.506	0.494
Locus_3	26	1480	38480	16552	43.015	466	0.315	147	0.099	0.585	0.415
Locus_30	29	1463	42427	18685	44.04	481	0.329	213	0.146	0.586	0.414
Locus_300	29	798	23142	10961	47.364	207	0.259	100	0.125	0.564	0.436
Locus_302	31	1123	34813	14468	41.559	315	0.28	154	0.137	0.582	0.418
Locus_303	29	2510	72790	37926	52.103	574	0.229	276	0.11	0.563	0.437
Locus_304	25	1984	49600	23170	46.714	443	0.223	230	0.116	0.57	0.43
Locus_305	30	2378	71340	37155	52.082	591	0.249	261	0.11	0.565	0.435
Locus_306	30	1410	42300	14752	34.875	419	0.297	180	0.128	0.57	0.43
Locus_307	31	1112	34472	14478	41.999	344	0.309	158	0.142	0.572	0.428
Locus_308	12	570	6840	2212	32.339	184	0.323	92	0.161	0.456	0.544
Locus_309	30	1393	41790	27739	66.377	541	0.388	277	0.199	0.598	0.402
Locus_31	30	2165	64950	29615	45.597	736	0.34	391	0.181	0.57	0.43
Locus_310	26	1675	43550	24295	55.786	897	0.536	507	0.303	0.594	0.406
Locus_311	28	1717	48076	31876	66.303	692	0.403	320	0.186	0.581	0.419
Locus_312	28	1842	51576	31500	61.075	451	0.245	151	0.082	0.545	0.455
Locus_313	29	1701	49329	29573	59.951	479	0.282	178	0.105	0.577	0.423
Locus_314	28	798	22344	10901	48.787	235	0.294	109	0.137	0.58	0.42
Locus_315	24	2230	53520	25590	47.814	662	0.297	443	0.199	0.598	0.402
Locus_316	25	3050	76250	40874	53.605	984	0.323	479	0.157	0.599	0.401
Locus_317	26	2767	71942	43709	60.756	1071	0.387	548	0.198	0.598	0.402
Locus_318	30	1254	37620	13282	35.306	501	0.4	304	0.242	0.575	0.425
Locus_319	26	1241	32266	10694	33.143	427	0.344	229	0.185	0.577	0.423
Locus_32	29	2233	64757	34017	52.53	552	0.247	226	0.101	0.608	0.392
Locus_320	31	1157	35867	14065	39.214	305	0.264	146	0.126	0.59	0.41
Locus_321	21	756	15876	7044	44.369	117	0.155	73	0.097	0.42	0.58
Locus_322	30	1456	43680	24073	55.112	331	0.227	185	0.127	0.572	0.428
Locus_323	28	1298	36344	14349	39.481	386	0.297	227	0.175	0.586	0.414
Locus_324	21	1320	27720	11513	41.533	331	0.251	153	0.116	0.609	0.391
Locus_325	24	2223	53352	30819	57.765	788	0.354	368	0.166	0.577	0.423
Locus_326	27	1857	50139	28797	57.434	698	0.376	442	0.238	0.54	0.46
Locus_327	8	506	4048	1182	29.2	53	0.105	18	0.036	0.459	0.541
Locus_328	22	1290	28380	11139	39.249	468	0.363	231	0.179	0.558	0.442
Locus_329	24	1162	27888	10952	39.271	553	0.476	289	0.249	0.565	0.435
Locus_33	31	1135	35185	14659	41.663	550	0.485	366	0.322	0.544	0.456
Locus_331	30	1361	40830	17471	42.79	319	0.234	131	0.096	0.583	0.417
Locus_332	31	1167	36177	14371	39.724	354	0.303	196	0.168	0.54	0.46
Locus_333	25	1389	34725	13960	40.202	539	0.388	291	0.21	0.571	0.429
Locus_334	31	1891	58621	26473	45.16	656	0.347	339	0.179	0.56	0.44
Locus_335	31	1888	58528	26487	45.255	655	0.347	340	0.18	0.559	0.441
Locus_336	27	781	21087	8731	41.405	134	0.172	74	0.095	0.453	0.547
Locus_337	28	796	22288	8432	37.832	104	0.131	44	0.055	0.425	0.575
Locus_338	26	1045	27170	14039	51.671	434	0.415	227	0.217	0.482	0.518
Locus_339	31	1206	37386	18547	49.609	311	0.258	137	0.114	0.567	0.433
Locus_34	26	925	24050	11106	46.179	349	0.377	144	0.156	0.594	0.406
Locus_340	30	1439	43170	18294	42.377	598	0.416	302	0.21	0.576	0.424
Locus_341	29	1102	31958	16434	51.424	446	0.405	252	0.229	0.534	0.466
Locus_342	23	2163	49749	31380	63.077	651	0.301	372	0.172	0.565	0.435
Locus_344	25	2897	72425	47535	65.633	1091	0.377	548	0.189	0.562	0.438
Locus_345	25	2030	50750	30939	60.964	811	0.4	403	0.199	0.59	0.41
Locus_346	31	1879	58249	17431	29.925	482	0.257	211	0.112	0.563	0.437
Locus_347	31	1886	58466	16714	28.588	492	0.261	213	0.113	0.561	0.439
Locus_348	29	848	24592	8217	33.413	235	0.277	103	0.121	0.586	0.414
Locus_349	29	1047	30363	13032	42.921	264	0.252	110	0.105	0.543	0.457
Locus_35	5	2717	13585	8363	61.561	370	0.136	26	0.01	0.562	0.438
Locus_350	30	1035	31050	11221	36.138	263	0.254	102	0.099	0.415	0.585
Locus_351	21	1053	22113	7116	32.18	462	0.439	150	0.142	0.403	0.597
Locus_352	31	2092	64852	24811	38.258	281	0.134	145	0.069	0.489	0.511
Locus_353	30	2485	74550	17144	22.997	485	0.195	233	0.094	0.514	0.486
Locus_354	29	1178	34162	11478	33.599	453	0.385	193	0.164	0.466	0.534
Locus_356	23	873	20079	11240	55.979	221	0.253	123	0.141	0.458	0.542
Locus_357	28	2007	56196	33974	60.456	379	0.189	176	0.088	0.596	0.404
Locus_358	29	3016	87464	53671	61.364	759	0.252	305	0.101	0.555	0.445
Locus_359	30	2192	65760	34287	52.14	737	0.336	468	0.214	0.554	0.446
Locus_36	4	2469	9876	7004	70.919	141	0.057	31	0.013	0.556	0.444
Locus_365	16	2151	34416	15579	45.267	628	0.292	196	0.091	0.593	0.407
Locus_366	28	1204	33712	16355	48.514	446	0.37	184	0.153	0.599	0.401
Locus_367	31	1647	51057	25476	49.897	778	0.472	451	0.274	0.55	0.45
Locus_368	31	1156	35836	11738	32.755	349	0.302	161	0.139	0.586	0.414
Locus_369	31	1273	39463	16691	42.295	263	0.207	116	0.091	0.558	0.442
Locus_37	12	463	5556	1800	32.397	117	0.253	45	0.097	0.52	0.48
Locus_370	30	1010	30300	11712	38.653	302	0.299	148	0.147	0.615	0.385
Locus_372	28	1057	29596	13211	44.638	389	0.368	254	0.24	0.62	0.38
Locus_373	29	1294	37526	12405	33.057	504	0.389	328	0.253	0.552	0.448
Locus_374	14	678	9492	3901	41.098	105	0.155	50	0.074	0.357	0.643
Locus_375	29	1488	43152	25237	58.484	524	0.352	283	0.19	0.567	0.433
Locus_376	27	1180	31860	18111	56.846	381	0.323	177	0.15	0.596	0.404
Locus_377	26	1312	34112	21675	63.541	540	0.412	275	0.21	0.546	0.454
Locus_379	30	1182	35460	14133	39.856	316	0.267	153	0.129	0.454	0.546
Locus_38	29	1425	41325	13768	33.316	418	0.293	222	0.156	0.573	0.427
Locus_380	31	2053	63643	31555	49.581	630	0.307	293	0.143	0.602	0.398
Locus_381	31	1636	50716	30114	59.378	438	0.268	192	0.117	0.6	0.4
Locus_382	29	1880	54520	22834	41.882	736	0.391	388	0.206	0.592	0.408
Locus_383	27	1886	50922	19738	38.761	742	0.393	366	0.194	0.599	0.401
Locus_384	31	3070	95170	59456	62.473	1097	0.357	507	0.165	0.589	0.411
Locus_385	30	3008	90240	54996	60.944	1072	0.356	481	0.16	0.59	0.41
Locus_386	26	733	19058	7499	39.348	412	0.562	276	0.377	0.549	0.451
Locus_387	30	2268	68040	39610	58.216	410	0.181	188	0.083	0.581	0.419
Locus_388	31	2246	69626	36963	53.088	799	0.356	449	0.2	0.601	0.399
Locus_389	31	1621	50251	20454	40.704	668	0.412	403	0.249	0.601	0.399
Locus_39	30	1425	42750	14282	33.408	431	0.302	235	0.165	0.574	0.426
Locus_390	19	667	12673	5314	41.932	276	0.414	110	0.165	0.487	0.513
Locus_391	29	1371	39759	19394	48.779	609	0.444	344	0.251	0.523	0.477
Locus_392	31	1284	39804	16133	40.531	609	0.474	321	0.25	0.62	0.38
Locus_394	31	2082	64542	30482	47.228	741	0.356	356	0.171	0.571	0.429
Locus_395	31	2088	64728	28246	43.638	642	0.307	310	0.148	0.587	0.413
Locus_396	29	1250	36250	18862	52.033	561	0.449	266	0.213	0.62	0.38
Locus_397	29	1315	38135	19658	51.548	411	0.313	181	0.138	0.514	0.486
Locus_398	29	1262	36598	16087	43.956	313	0.248	147	0.116	0.573	0.427
Locus_4	22	2287	50314	26944	53.552	445	0.195	148	0.065	0.578	0.422
Locus_40	28	2242	62776	23916	38.097	637	0.284	281	0.125	0.612	0.388
Locus_400	31	1978	61318	28296	46.146	606	0.306	290	0.147	0.561	0.439
Locus_401	31	1892	58652	29044	49.519	612	0.323	341	0.18	0.573	0.427
Locus_402	30	1275	38250	18566	48.539	604	0.474	321	0.252	0.579	0.421
Locus_403	29	1241	35989	17514	48.665	560	0.451	208	0.168	0.587	0.413
Locus_404	29	1139	33031	15244	46.151	479	0.421	236	0.207	0.59	0.41
Locus_405	30	969	29070	11344	39.023	219	0.226	80	0.083	0.552	0.448
Locus_406	31	1836	56916	31470	55.292	590	0.321	239	0.13	0.541	0.459
Locus_407	31	1803	55893	31107	55.655	647	0.359	282	0.156	0.557	0.443
Locus_408	31	1547	47957	28891	60.244	571	0.369	194	0.125	0.56	0.44
Locus_409	29	1822	52838	30747	58.191	528	0.29	261	0.143	0.599	0.401
Locus_41	30	1690	50700	25030	49.369	405	0.24	154	0.091	0.56	0.44
Locus_410	25	1261	31525	15737	49.919	447	0.354	207	0.164	0.575	0.425
Locus_411	26	1256	32656	15613	47.811	411	0.327	210	0.167	0.614	0.386
Locus_412	27	1441	38907	15468	39.756	500	0.347	264	0.183	0.571	0.429
Locus_413	18	1386	24948	13450	53.912	301	0.217	125	0.09	0.607	0.393
Locus_414	31	1197	37107	16621	44.792	297	0.248	133	0.111	0.573	0.427
Locus_415	30	1324	39720	17774	44.748	290	0.219	136	0.103	0.575	0.425
Locus_418	29	1463	42427	19812	46.697	590	0.403	363	0.248	0.48	0.52
Locus_419	30	1045	31350	11929	38.051	214	0.205	103	0.099	0.527	0.473
Locus_42	31	1681	52111	25674	49.268	389	0.231	153	0.091	0.592	0.408
Locus_420	25	904	22600	8539	37.783	338	0.374	191	0.211	0.485	0.515
Locus_421	24	819	19656	8784	44.689	279	0.341	119	0.145	0.432	0.568
Locus_422	31	1184	36704	13533	36.871	368	0.311	171	0.144	0.577	0.423
Locus_423	29	1604	46516	32213	69.251	487	0.304	301	0.188	0.503	0.497
Locus_424	29	1803	52287	28322	54.166	686	0.38	308	0.171	0.538	0.462
Locus_425	31	1389	43059	21762	50.54	452	0.325	269	0.194	0.558	0.442
Locus_426	31	1046	32426	12757	39.342	245	0.234	122	0.117	0.561	0.439
Locus_428	29	926	26854	10143	37.771	435	0.47	210	0.227	0.525	0.475
Locus_429	30	1358	40740	18687	45.869	513	0.378	315	0.232	0.577	0.423
Locus_43	30	2037	61110	26686	43.669	446	0.219	198	0.097	0.585	0.415
Locus_430	28	814	22792	10323	45.292	252	0.31	121	0.149	0.544	0.456
Locus_431	30	972	29160	12181	41.773	378	0.389	188	0.193	0.58	0.42
Locus_432	23	752	17296	7215	41.715	385	0.512	219	0.291	0.464	0.536
Locus_433	29	885	25665	9534	37.148	281	0.318	119	0.134	0.588	0.412
Locus_434	31	1193	36983	15357	41.524	452	0.379	222	0.186	0.599	0.401
Locus_435	26	1737	45162	27814	61.587	273	0.157	145	0.083	0.423	0.577
Locus_436	31	2141	66371	29111	43.861	564	0.263	287	0.134	0.508	0.492
Locus_437	30	1562	46860	16334	34.857	471	0.302	248	0.159	0.515	0.485
Locus_438	30	1285	38550	15498	40.202	553	0.43	281	0.219	0.632	0.368
Locus_439	29	1190	34510	16337	47.34	290	0.244	119	0.1	0.578	0.422
Locus_44	31	2119	65689	21498	32.727	575	0.271	257	0.121	0.586	0.414
Locus_440	30	955	28650	12167	42.468	310	0.325	145	0.152	0.576	0.424
Locus_441	25	1446	36150	18320	50.678	514	0.355	288	0.199	0.578	0.422
Locus_442	30	1404	42120	20194	47.944	409	0.291	188	0.134	0.573	0.427
Locus_443	30	1183	35490	14392	40.552	528	0.446	315	0.266	0.546	0.454
Locus_447	31	1298	40238	13155	32.693	392	0.302	181	0.139	0.586	0.414
Locus_448	28	1269	35532	14517	40.856	611	0.481	285	0.225	0.542	0.458
Locus_449	22	667	14674	6331	43.144	159	0.238	75	0.112	0.529	0.471
Locus_45	31	2021	62651	28246	45.085	444	0.22	183	0.091	0.589	0.411
Locus_450	27	1758	47466	28351	59.729	765	0.435	439	0.25	0.565	0.435
Locus_46	29	2092	60668	29745	49.029	485	0.232	237	0.113	0.622	0.378
Locus_47	31	2168	67208	33343	49.612	508	0.234	206	0.095	0.61	0.39
Locus_48	28	1408	39424	20954	53.15	735	0.522	405	0.288	0.573	0.427
Locus_49	30	1735	52050	21086	40.511	467	0.269	237	0.137	0.568	0.432
Locus_5	23	2107	48461	17007	35.094	569	0.27	231	0.11	0.58	0.42
Locus_50	29	1493	43297	14485	33.455	447	0.299	233	0.156	0.565	0.435
Locus_51	27	2047	55269	34987	63.303	821	0.401	345	0.169	0.598	0.402
Locus_52	27	2210	59670	34989	58.638	809	0.366	506	0.229	0.622	0.378
Locus_53	30	1227	36810	16779	45.583	357	0.291	193	0.157	0.596	0.404
Locus_54	11	887	9757	3506	35.933	387	0.436	148	0.167	0.493	0.507
Locus_55	30	965	28950	13068	45.14	445	0.461	232	0.24	0.591	0.409
Locus_56	15	794	11910	6501	54.584	148	0.186	73	0.092	0.438	0.562
Locus_57	9	1298	11682	3044	26.057	233	0.18	72	0.055	0.585	0.415
Locus_58	31	1270	39370	16709	42.441	330	0.26	153	0.12	0.616	0.384
Locus_59	31	1111	34441	12980	37.688	447	0.402	220	0.198	0.532	0.468
Locus_6	25	2112	52800	24847	47.059	557	0.264	218	0.103	0.58	0.42
Locus_60	31	1196	37076	13785	37.18	297	0.248	145	0.121	0.567	0.433
Locus_61	31	1890	58590	19523	33.321	454	0.24	196	0.104	0.595	0.405
Locus_62	31	1788	55428	21118	38.1	409	0.229	179	0.1	0.599	0.401
Locus_63	29	2597	75313	34041	45.199	546	0.21	231	0.089	0.585	0.415
Locus_64	30	2061	61830	27344	44.224	593	0.288	268	0.13	0.58	0.42
Locus_65	31	1779	55149	24781	44.935	516	0.29	253	0.142	0.58	0.42
Locus_66	29	1908	55332	29925	54.083	419	0.22	205	0.107	0.571	0.429
Locus_67	31	1931	59861	27909	46.623	588	0.305	252	0.131	0.572	0.428
Locus_68	30	1934	58020	32485	55.989	566	0.293	262	0.135	0.587	0.413
Locus_69	28	979	27412	12898	47.052	468	0.478	238	0.243	0.518	0.482
Locus_7	23	1230	28290	11774	41.619	285	0.232	129	0.105	0.42	0.58
Locus_70	29	1476	42804	21193	49.512	635	0.43	350	0.237	0.536	0.464
Locus_71	29	1544	44776	23911	53.401	551	0.357	291	0.188	0.573	0.427
Locus_72	31	1602	49662	26226	52.809	572	0.357	383	0.239	0.54	0.46
Locus_73	1	249	249	0	0	0	0.0	0	0.0	0.518	0.482
Locus_74	18	2381	42858	25928	60.497	554	0.233	227	0.095	0.566	0.434
Locus_75	18	3780	68040	42502	62.466	638	0.169	175	0.046	0.577	0.423
Locus_76	23	3355	77165	43753	56.701	523	0.156	200	0.06	0.573	0.427
Locus_77	18	3359	60462	38904	64.345	402	0.12	102	0.03	0.556	0.444
Locus_78	28	1316	36848	19307	52.396	409	0.311	182	0.138	0.538	0.462
Locus_79	31	1377	42687	17093	40.043	301	0.219	106	0.077	0.553	0.447
Locus_8	31	1948	60388	31991	52.976	407	0.209	188	0.097	0.557	0.443
Locus_80	27	1324	35748	19547	54.68	575	0.434	259	0.196	0.593	0.407
Locus_81	29	1861	53969	32743	60.67	830	0.446	472	0.254	0.57	0.43
Locus_83	12	2119	25428	9612	37.801	557	0.263	211	0.1	0.556	0.444
Locus_84	29	1058	30682	13811	45.013	392	0.371	188	0.178	0.611	0.389
Locus_85	29	964	27956	10734	38.396	369	0.383	175	0.182	0.604	0.396
Locus_86	31	1043	32333	13760	42.557	388	0.372	182	0.174	0.621	0.379
Locus_89	30	2046	61380	30779	50.145	294	0.144	129	0.063	0.483	0.517
Locus_9	29	2515	72935	29154	39.973	606	0.241	281	0.112	0.571	0.429
Locus_91	31	1951	60481	24577	40.636	426	0.218	174	0.089	0.553	0.447
Locus_92	31	1951	60481	24577	40.636	426	0.218	174	0.089	0.553	0.447
Locus_93	21	1380	28980	15763	54.393	579	0.42	313	0.227	0.605	0.395
Locus_94	30	1205	36150	17203	47.588	361	0.3	161	0.134	0.598	0.402
Locus_95	30	1115	33450	12588	37.632	309	0.277	153	0.137	0.586	0.414
Locus_97	26	1684	43784	24864	56.788	473	0.281	172	0.102	0.502	0.498
Locus_98	19	1957	37183	14127	37.993	471	0.241	186	0.095	0.547	0.453
Locus_99	23	1519	34937	18681	53.471	605	0.398	319	0.21	0.557	0.443

## Sheet: Table S2
Table S2. Sequences excluded due to exceeding a 2% ambiguity threshold.
Taxon	Sample code	Loci_name			Taxon	Number of loci
Atlantichella calvescens (Carrington) F.Lara, Garilleti & Draper	WC06	Locus_36			Atlantichella calvescens (Carrington) F.Lara, Garilleti & Draper	5
Atlantichella calvescens (Carrington) F.Lara, Garilleti & Draper	WC06	Locus_170			Lewinskya arborescens (Thér. & Naveau) F.Lara, Garilleti & Goffinet	14
Atlantichella calvescens (Carrington) F.Lara, Garilleti & Draper	WC06	Locus_5			Lewinskya elongata (Taylor) F.Lara, Garilleti & Goffinet	20
Atlantichella calvescens (Carrington) F.Lara, Garilleti & Draper	WC06	Locus_149			Lewinskya firma (Venturi) F.Lara, Garilleti & Goffinet	18
Atlantichella calvescens (Carrington) F.Lara, Garilleti & Draper	WC06	Locus_180			Lewinskya laevigata (J.E.Zetterst.) F.Lara, Garilleti & Goffinet	29
Lewinskya arborescens (Thér. & Naveau) F.Lara, Garilleti & Goffinet	WB02	Locus_170			Lewinskya rupestris (Schleich. ex Schwägr.) F.Lara, Garilleti & Goffinet	25
Lewinskya arborescens (Thér. & Naveau) F.Lara, Garilleti & Goffinet	WB02	Locus_315			Lewinskya tanganyikae (P.de la Varde) F.Lara, Garilleti & Goffinet	20
Lewinskya arborescens (Thér. & Naveau) F.Lara, Garilleti & Goffinet	WB02	Locus_153			Orthotrichum columbicum Mitt.	10
Lewinskya arborescens (Thér. & Naveau) F.Lara, Garilleti & Goffinet	WB02	Locus_180			Orthotrichum diaphanum Schrad. ex Brid.	18
Lewinskya arborescens (Thér. & Naveau) F.Lara, Garilleti & Goffinet	WB02	Locus_36			Orthotrichum subexsertum Schimp. ex Müll.Hal.	16
Lewinskya arborescens (Thér. & Naveau) F.Lara, Garilleti & Goffinet	WB02	Locus_179			Pulvigera lyellii (Hook. & Taylor) Plášek, Sawicki & Ochyra	17
Lewinskya arborescens (Thér. & Naveau) F.Lara, Garilleti & Goffinet	WB02	Locus_383			Ulota coarctata (P.Beauv.) Hammar	19
Lewinskya arborescens (Thér. & Naveau) F.Lara, Garilleti & Goffinet	WB02	Locus_349			Ulota crispa (Hedw.) Brid.	9
Lewinskya arborescens (Thér. & Naveau) F.Lara, Garilleti & Goffinet	WB02	Locus_35			Ulota crispula Bruch	18
Lewinskya arborescens (Thér. & Naveau) F.Lara, Garilleti & Goffinet	WB02	Locus_74			Ulota drummondii (Hook. & Grev.) Brid.	23
Lewinskya arborescens (Thér. & Naveau) F.Lara, Garilleti & Goffinet	WB02	Locus_316			Ulota intermedia Schimp.	16
Lewinskya arborescens (Thér. & Naveau) F.Lara, Garilleti & Goffinet	WB02	Locus_10			Ulota longifolia Dixon & Sakurai	12
Lewinskya arborescens (Thér. & Naveau) F.Lara, Garilleti & Goffinet	WB02	Locus_9			Ulota megalospora Venturi	21
Lewinskya arborescens (Thér. & Naveau) F.Lara, Garilleti & Goffinet	WB02	Locus_5			Ulota membranata Malta	9
Lewinskya elongata (Taylor) F.Lara, Garilleti & Goffinet	WF10	Locus_35			Ulota obtusiuscula Müll.Hal. & Kindb.	12
Lewinskya elongata (Taylor) F.Lara, Garilleti & Goffinet	WF10	Locus_36			Ulota perichaetialis (Sainsbury) Goffinet	10
Lewinskya elongata (Taylor) F.Lara, Garilleti & Goffinet	WF10	Locus_255			Zygodon rupestris Schimp. ex Lorentz	4
Lewinskya elongata (Taylor) F.Lara, Garilleti & Goffinet	WF10	Locus_310
Lewinskya elongata (Taylor) F.Lara, Garilleti & Goffinet	WF10	Locus_153
Lewinskya elongata (Taylor) F.Lara, Garilleti & Goffinet	WF10	Locus_180
Lewinskya elongata (Taylor) F.Lara, Garilleti & Goffinet	WF10	Locus_413
Lewinskya elongata (Taylor) F.Lara, Garilleti & Goffinet	WF10	Locus_170
Lewinskya elongata (Taylor) F.Lara, Garilleti & Goffinet	WF10	Locus_316
Lewinskya elongata (Taylor) F.Lara, Garilleti & Goffinet	WF10	Locus_10
Lewinskya elongata (Taylor) F.Lara, Garilleti & Goffinet	WF10	Locus_315
Lewinskya elongata (Taylor) F.Lara, Garilleti & Goffinet	WF10	Locus_382
Lewinskya elongata (Taylor) F.Lara, Garilleti & Goffinet	WF10	Locus_383
Lewinskya elongata (Taylor) F.Lara, Garilleti & Goffinet	WF10	Locus_317
Lewinskya elongata (Taylor) F.Lara, Garilleti & Goffinet	WF10	Locus_411
Lewinskya elongata (Taylor) F.Lara, Garilleti & Goffinet	WF10	Locus_9
Lewinskya elongata (Taylor) F.Lara, Garilleti & Goffinet	WF10	Locus_4
Lewinskya elongata (Taylor) F.Lara, Garilleti & Goffinet	WF10	Locus_5
Lewinskya elongata (Taylor) F.Lara, Garilleti & Goffinet	WF10	Locus_450
Lewinskya elongata (Taylor) F.Lara, Garilleti & Goffinet	WF10	Locus_165
Lewinskya firma (Venturi) F.Lara, Garilleti & Goffinet	WC05	Locus_152
Lewinskya firma (Venturi) F.Lara, Garilleti & Goffinet	WC05	Locus_153
Lewinskya firma (Venturi) F.Lara, Garilleti & Goffinet	WC05	Locus_180
Lewinskya firma (Venturi) F.Lara, Garilleti & Goffinet	WC05	Locus_413
Lewinskya firma (Venturi) F.Lara, Garilleti & Goffinet	WC05	Locus_4
Lewinskya firma (Venturi) F.Lara, Garilleti & Goffinet	WC05	Locus_78
Lewinskya firma (Venturi) F.Lara, Garilleti & Goffinet	WC05	Locus_6
Lewinskya firma (Venturi) F.Lara, Garilleti & Goffinet	WC05	Locus_52
Lewinskya firma (Venturi) F.Lara, Garilleti & Goffinet	WC05	Locus_179
Lewinskya firma (Venturi) F.Lara, Garilleti & Goffinet	WC05	Locus_178
Lewinskya firma (Venturi) F.Lara, Garilleti & Goffinet	WC05	Locus_5
Lewinskya firma (Venturi) F.Lara, Garilleti & Goffinet	WC05	Locus_382
Lewinskya firma (Venturi) F.Lara, Garilleti & Goffinet	WC05	Locus_383
Lewinskya firma (Venturi) F.Lara, Garilleti & Goffinet	WC05	Locus_295
Lewinskya firma (Venturi) F.Lara, Garilleti & Goffinet	WC05	Locus_2
Lewinskya firma (Venturi) F.Lara, Garilleti & Goffinet	WC05	Locus_3
Lewinskya firma (Venturi) F.Lara, Garilleti & Goffinet	WC05	Locus_282
Lewinskya firma (Venturi) F.Lara, Garilleti & Goffinet	WC05	Locus_10
Lewinskya laevigata (J.E.Zetterst.) F.Lara, Garilleti & Goffinet	WH10	Locus_36
Lewinskya laevigata (J.E.Zetterst.) F.Lara, Garilleti & Goffinet	WH10	Locus_35
Lewinskya laevigata (J.E.Zetterst.) F.Lara, Garilleti & Goffinet	WH10	Locus_74
Lewinskya laevigata (J.E.Zetterst.) F.Lara, Garilleti & Goffinet	WH10	Locus_317
Lewinskya laevigata (J.E.Zetterst.) F.Lara, Garilleti & Goffinet	WH10	Locus_200
Lewinskya laevigata (J.E.Zetterst.) F.Lara, Garilleti & Goffinet	WH10	Locus_98
Lewinskya laevigata (J.E.Zetterst.) F.Lara, Garilleti & Goffinet	WH10	Locus_77
Lewinskya laevigata (J.E.Zetterst.) F.Lara, Garilleti & Goffinet	WH10	Locus_76
Lewinskya laevigata (J.E.Zetterst.) F.Lara, Garilleti & Goffinet	WH10	Locus_397
Lewinskya laevigata (J.E.Zetterst.) F.Lara, Garilleti & Goffinet	WH10	Locus_97
Lewinskya laevigata (J.E.Zetterst.) F.Lara, Garilleti & Goffinet	WH10	Locus_75
Lewinskya laevigata (J.E.Zetterst.) F.Lara, Garilleti & Goffinet	WH10	Locus_7
Lewinskya laevigata (J.E.Zetterst.) F.Lara, Garilleti & Goffinet	WH10	Locus_411
Lewinskya laevigata (J.E.Zetterst.) F.Lara, Garilleti & Goffinet	WH10	Locus_34
Lewinskya laevigata (J.E.Zetterst.) F.Lara, Garilleti & Goffinet	WH10	Locus_288
Lewinskya laevigata (J.E.Zetterst.) F.Lara, Garilleti & Goffinet	WH10	Locus_179
Lewinskya laevigata (J.E.Zetterst.) F.Lara, Garilleti & Goffinet	WH10	Locus_413
Lewinskya laevigata (J.E.Zetterst.) F.Lara, Garilleti & Goffinet	WH10	Locus_178
Lewinskya laevigata (J.E.Zetterst.) F.Lara, Garilleti & Goffinet	WH10	Locus_315
Lewinskya laevigata (J.E.Zetterst.) F.Lara, Garilleti & Goffinet	WH10	Locus_316
Lewinskya laevigata (J.E.Zetterst.) F.Lara, Garilleti & Goffinet	WH10	Locus_295
Lewinskya laevigata (J.E.Zetterst.) F.Lara, Garilleti & Goffinet	WH10	Locus_439
Lewinskya laevigata (J.E.Zetterst.) F.Lara, Garilleti & Goffinet	WH10	Locus_180
Lewinskya laevigata (J.E.Zetterst.) F.Lara, Garilleti & Goffinet	WH10	Locus_99
Lewinskya laevigata (J.E.Zetterst.) F.Lara, Garilleti & Goffinet	WH10	Locus_312
Lewinskya laevigata (J.E.Zetterst.) F.Lara, Garilleti & Goffinet	WH10	Locus_6
Lewinskya laevigata (J.E.Zetterst.) F.Lara, Garilleti & Goffinet	WH10	Locus_424
Lewinskya laevigata (J.E.Zetterst.) F.Lara, Garilleti & Goffinet	WH10	Locus_4
Lewinskya laevigata (J.E.Zetterst.) F.Lara, Garilleti & Goffinet	WH10	Locus_154
Lewinskya rupestris (Schleich. ex Schwägr.) F.Lara, Garilleti & Goffinet	WC03	Locus_32
Lewinskya rupestris (Schleich. ex Schwägr.) F.Lara, Garilleti & Goffinet	WC03	Locus_153
Lewinskya rupestris (Schleich. ex Schwägr.) F.Lara, Garilleti & Goffinet	WC03	Locus_36
Lewinskya rupestris (Schleich. ex Schwägr.) F.Lara, Garilleti & Goffinet	WC03	Locus_316
Lewinskya rupestris (Schleich. ex Schwägr.) F.Lara, Garilleti & Goffinet	WC03	Locus_315
Lewinskya rupestris (Schleich. ex Schwägr.) F.Lara, Garilleti & Goffinet	WC03	Locus_35
Lewinskya rupestris (Schleich. ex Schwägr.) F.Lara, Garilleti & Goffinet	WC03	Locus_98
Lewinskya rupestris (Schleich. ex Schwägr.) F.Lara, Garilleti & Goffinet	WC03	Locus_397
Lewinskya rupestris (Schleich. ex Schwägr.) F.Lara, Garilleti & Goffinet	WC03	Locus_34
Lewinskya rupestris (Schleich. ex Schwägr.) F.Lara, Garilleti & Goffinet	WC03	Locus_317
Lewinskya rupestris (Schleich. ex Schwägr.) F.Lara, Garilleti & Goffinet	WC03	Locus_180
Lewinskya rupestris (Schleich. ex Schwägr.) F.Lara, Garilleti & Goffinet	WC03	Locus_97
Lewinskya rupestris (Schleich. ex Schwägr.) F.Lara, Garilleti & Goffinet	WC03	Locus_17
Lewinskya rupestris (Schleich. ex Schwägr.) F.Lara, Garilleti & Goffinet	WC03	Locus_287
Lewinskya rupestris (Schleich. ex Schwägr.) F.Lara, Garilleti & Goffinet	WC03	Locus_288
Lewinskya rupestris (Schleich. ex Schwägr.) F.Lara, Garilleti & Goffinet	WC03	Locus_178
Lewinskya rupestris (Schleich. ex Schwägr.) F.Lara, Garilleti & Goffinet	WC03	Locus_282
Lewinskya rupestris (Schleich. ex Schwägr.) F.Lara, Garilleti & Goffinet	WC03	Locus_179
Lewinskya rupestris (Schleich. ex Schwägr.) F.Lara, Garilleti & Goffinet	WC03	Locus_411
Lewinskya rupestris (Schleich. ex Schwägr.) F.Lara, Garilleti & Goffinet	WC03	Locus_56
Lewinskya rupestris (Schleich. ex Schwägr.) F.Lara, Garilleti & Goffinet	WC03	Locus_439
Lewinskya rupestris (Schleich. ex Schwägr.) F.Lara, Garilleti & Goffinet	WC03	Locus_413
Lewinskya rupestris (Schleich. ex Schwägr.) F.Lara, Garilleti & Goffinet	WC03	Locus_424
Lewinskya rupestris (Schleich. ex Schwägr.) F.Lara, Garilleti & Goffinet	WC03	Locus_450
Lewinskya rupestris (Schleich. ex Schwägr.) F.Lara, Garilleti & Goffinet	WC03	Locus_78
Lewinskya tanganyikae (P.de la Varde) F.Lara, Garilleti & Goffinet	WE01	Locus_35
Lewinskya tanganyikae (P.de la Varde) F.Lara, Garilleti & Goffinet	WE01	Locus_36
Lewinskya tanganyikae (P.de la Varde) F.Lara, Garilleti & Goffinet	WE01	Locus_413
Lewinskya tanganyikae (P.de la Varde) F.Lara, Garilleti & Goffinet	WE01	Locus_77
Lewinskya tanganyikae (P.de la Varde) F.Lara, Garilleti & Goffinet	WE01	Locus_76
Lewinskya tanganyikae (P.de la Varde) F.Lara, Garilleti & Goffinet	WE01	Locus_170
Lewinskya tanganyikae (P.de la Varde) F.Lara, Garilleti & Goffinet	WE01	Locus_151
Lewinskya tanganyikae (P.de la Varde) F.Lara, Garilleti & Goffinet	WE01	Locus_69
Lewinskya tanganyikae (P.de la Varde) F.Lara, Garilleti & Goffinet	WE01	Locus_127
Lewinskya tanganyikae (P.de la Varde) F.Lara, Garilleti & Goffinet	WE01	Locus_297
Lewinskya tanganyikae (P.de la Varde) F.Lara, Garilleti & Goffinet	WE01	Locus_154
Lewinskya tanganyikae (P.de la Varde) F.Lara, Garilleti & Goffinet	WE01	Locus_75
Lewinskya tanganyikae (P.de la Varde) F.Lara, Garilleti & Goffinet	WE01	Locus_180
Lewinskya tanganyikae (P.de la Varde) F.Lara, Garilleti & Goffinet	WE01	Locus_450
Lewinskya tanganyikae (P.de la Varde) F.Lara, Garilleti & Goffinet	WE01	Locus_200
Lewinskya tanganyikae (P.de la Varde) F.Lara, Garilleti & Goffinet	WE01	Locus_317
Lewinskya tanganyikae (P.de la Varde) F.Lara, Garilleti & Goffinet	WE01	Locus_179
Lewinskya tanganyikae (P.de la Varde) F.Lara, Garilleti & Goffinet	WE01	Locus_178
Lewinskya tanganyikae (P.de la Varde) F.Lara, Garilleti & Goffinet	WE01	Locus_411
Lewinskya tanganyikae (P.de la Varde) F.Lara, Garilleti & Goffinet	WE01	Locus_51
Orthotrichum columbicum Mitt.	WC02	Locus_36
Orthotrichum columbicum Mitt.	WC02	Locus_35
Orthotrichum columbicum Mitt.	WC02	Locus_152
Orthotrichum columbicum Mitt.	WC02	Locus_170
Orthotrichum columbicum Mitt.	WC02	Locus_153
Orthotrichum columbicum Mitt.	WC02	Locus_235
Orthotrichum columbicum Mitt.	WC02	Locus_32
Orthotrichum columbicum Mitt.	WC02	Locus_31
Orthotrichum columbicum Mitt.	WC02	Locus_283
Orthotrichum columbicum Mitt.	WC02	Locus_316
Orthotrichum diaphanum Schrad. ex Brid.	WB10	Locus_226
Orthotrichum diaphanum Schrad. ex Brid.	WB10	Locus_297
Orthotrichum diaphanum Schrad. ex Brid.	WB10	Locus_76
Orthotrichum diaphanum Schrad. ex Brid.	WB10	Locus_74
Orthotrichum diaphanum Schrad. ex Brid.	WB10	Locus_66
Orthotrichum diaphanum Schrad. ex Brid.	WB10	Locus_170
Orthotrichum diaphanum Schrad. ex Brid.	WB10	Locus_75
Orthotrichum diaphanum Schrad. ex Brid.	WB10	Locus_224
Orthotrichum diaphanum Schrad. ex Brid.	WB10	Locus_235
Orthotrichum diaphanum Schrad. ex Brid.	WB10	Locus_357
Orthotrichum diaphanum Schrad. ex Brid.	WB10	Locus_227
Orthotrichum diaphanum Schrad. ex Brid.	WB10	Locus_197
Orthotrichum diaphanum Schrad. ex Brid.	WB10	Locus_196
Orthotrichum diaphanum Schrad. ex Brid.	WB10	Locus_396
Orthotrichum diaphanum Schrad. ex Brid.	WB10	Locus_77
Orthotrichum diaphanum Schrad. ex Brid.	WB10	Locus_236
Orthotrichum diaphanum Schrad. ex Brid.	WB10	Locus_423
Orthotrichum diaphanum Schrad. ex Brid.	WB10	Locus_303
Orthotrichum subexsertum Schimp. ex Müll.Hal.	WF02	Locus_36
Orthotrichum subexsertum Schimp. ex Müll.Hal.	WF02	Locus_76
Orthotrichum subexsertum Schimp. ex Müll.Hal.	WF02	Locus_35
Orthotrichum subexsertum Schimp. ex Müll.Hal.	WF02	Locus_75
Orthotrichum subexsertum Schimp. ex Müll.Hal.	WF02	Locus_224
Orthotrichum subexsertum Schimp. ex Müll.Hal.	WF02	Locus_170
Orthotrichum subexsertum Schimp. ex Müll.Hal.	WF02	Locus_304
Orthotrichum subexsertum Schimp. ex Müll.Hal.	WF02	Locus_227
Orthotrichum subexsertum Schimp. ex Müll.Hal.	WF02	Locus_77
Orthotrichum subexsertum Schimp. ex Müll.Hal.	WF02	Locus_303
Orthotrichum subexsertum Schimp. ex Müll.Hal.	WF02	Locus_226
Orthotrichum subexsertum Schimp. ex Müll.Hal.	WF02	Locus_235
Orthotrichum subexsertum Schimp. ex Müll.Hal.	WF02	Locus_450
Orthotrichum subexsertum Schimp. ex Müll.Hal.	WF02	Locus_284
Orthotrichum subexsertum Schimp. ex Müll.Hal.	WF02	Locus_365
Orthotrichum subexsertum Schimp. ex Müll.Hal.	WF02	Locus_357
Pulvigera lyellii (Hook. & Taylor) Plášek, Sawicki & Ochyra	WG01	Locus_36
Pulvigera lyellii (Hook. & Taylor) Plášek, Sawicki & Ochyra	WG01	Locus_35
Pulvigera lyellii (Hook. & Taylor) Plášek, Sawicki & Ochyra	WG01	Locus_95
Pulvigera lyellii (Hook. & Taylor) Plášek, Sawicki & Ochyra	WG01	Locus_179
Pulvigera lyellii (Hook. & Taylor) Plášek, Sawicki & Ochyra	WG01	Locus_196
Pulvigera lyellii (Hook. & Taylor) Plášek, Sawicki & Ochyra	WG01	Locus_3
Pulvigera lyellii (Hook. & Taylor) Plášek, Sawicki & Ochyra	WG01	Locus_199
Pulvigera lyellii (Hook. & Taylor) Plášek, Sawicki & Ochyra	WG01	Locus_53
Pulvigera lyellii (Hook. & Taylor) Plášek, Sawicki & Ochyra	WG01	Locus_391
Pulvigera lyellii (Hook. & Taylor) Plášek, Sawicki & Ochyra	WG01	Locus_120
Pulvigera lyellii (Hook. & Taylor) Plášek, Sawicki & Ochyra	WG01	Locus_81
Pulvigera lyellii (Hook. & Taylor) Plášek, Sawicki & Ochyra	WG01	Locus_80
Pulvigera lyellii (Hook. & Taylor) Plášek, Sawicki & Ochyra	WG01	Locus_119
Pulvigera lyellii (Hook. & Taylor) Plášek, Sawicki & Ochyra	WG01	Locus_243
Pulvigera lyellii (Hook. & Taylor) Plášek, Sawicki & Ochyra	WG01	Locus_245
Pulvigera lyellii (Hook. & Taylor) Plášek, Sawicki & Ochyra	WG01	Locus_78
Pulvigera lyellii (Hook. & Taylor) Plášek, Sawicki & Ochyra	WG01	Locus_252
Ulota coarctata (P.Beauv.) Hammar	WF06	Locus_154
Ulota coarctata (P.Beauv.) Hammar	WF06	Locus_246
Ulota coarctata (P.Beauv.) Hammar	WF06	Locus_247
Ulota coarctata (P.Beauv.) Hammar	WF06	Locus_189
Ulota coarctata (P.Beauv.) Hammar	WF06	Locus_74
Ulota coarctata (P.Beauv.) Hammar	WF06	Locus_413
Ulota coarctata (P.Beauv.) Hammar	WF06	Locus_54
Ulota coarctata (P.Beauv.) Hammar	WF06	Locus_43
Ulota coarctata (P.Beauv.) Hammar	WF06	Locus_20
Ulota coarctata (P.Beauv.) Hammar	WF06	Locus_438
Ulota coarctata (P.Beauv.) Hammar	WF06	Locus_329
Ulota coarctata (P.Beauv.) Hammar	WF06	Locus_99
Ulota coarctata (P.Beauv.) Hammar	WF06	Locus_41
Ulota coarctata (P.Beauv.) Hammar	WF06	Locus_153
Ulota coarctata (P.Beauv.) Hammar	WF06	Locus_77
Ulota coarctata (P.Beauv.) Hammar	WF06	Locus_328
Ulota coarctata (P.Beauv.) Hammar	WF06	Locus_199
Ulota coarctata (P.Beauv.) Hammar	WF06	Locus_93
Ulota coarctata (P.Beauv.) Hammar	WF06	Locus_387
Ulota crispa (Hedw.) Brid.	WB07	Locus_153
Ulota crispa (Hedw.) Brid.	WB07	Locus_35
Ulota crispa (Hedw.) Brid.	WB07	Locus_36
Ulota crispa (Hedw.) Brid.	WB07	Locus_180
Ulota crispa (Hedw.) Brid.	WB07	Locus_179
Ulota crispa (Hedw.) Brid.	WB07	Locus_244
Ulota crispa (Hedw.) Brid.	WB07	Locus_329
Ulota crispa (Hedw.) Brid.	WB07	Locus_152
Ulota crispa (Hedw.) Brid.	WB07	Locus_287
Ulota crispula Bruch	WA06	Locus_153
Ulota crispula Bruch	WA06	Locus_152
Ulota crispula Bruch	WA06	Locus_84
Ulota crispula Bruch	WA06	Locus_325
Ulota crispula Bruch	WA06	Locus_180
Ulota crispula Bruch	WA06	Locus_178
Ulota crispula Bruch	WA06	Locus_85
Ulota crispula Bruch	WA06	Locus_7
Ulota crispula Bruch	WA06	Locus_328
Ulota crispula Bruch	WA06	Locus_448
Ulota crispula Bruch	WA06	Locus_51
Ulota crispula Bruch	WA06	Locus_236
Ulota crispula Bruch	WA06	Locus_99
Ulota crispula Bruch	WA06	Locus_413
Ulota crispula Bruch	WA06	Locus_177
Ulota crispula Bruch	WA06	Locus_279
Ulota crispula Bruch	WA06	Locus_246
Ulota crispula Bruch	WA06	Locus_247
Ulota drummondii (Hook. & Grev.) Brid.	WB08	Locus_35
Ulota drummondii (Hook. & Grev.) Brid.	WB08	Locus_76
Ulota drummondii (Hook. & Grev.) Brid.	WB08	Locus_120
Ulota drummondii (Hook. & Grev.) Brid.	WB08	Locus_223
Ulota drummondii (Hook. & Grev.) Brid.	WB08	Locus_75
Ulota drummondii (Hook. & Grev.) Brid.	WB08	Locus_372
Ulota drummondii (Hook. & Grev.) Brid.	WB08	Locus_224
Ulota drummondii (Hook. & Grev.) Brid.	WB08	Locus_285
Ulota drummondii (Hook. & Grev.) Brid.	WB08	Locus_77
Ulota drummondii (Hook. & Grev.) Brid.	WB08	Locus_244
Ulota drummondii (Hook. & Grev.) Brid.	WB08	Locus_246
Ulota drummondii (Hook. & Grev.) Brid.	WB08	Locus_247
Ulota drummondii (Hook. & Grev.) Brid.	WB08	Locus_142
Ulota drummondii (Hook. & Grev.) Brid.	WB08	Locus_286
Ulota drummondii (Hook. & Grev.) Brid.	WB08	Locus_170
Ulota drummondii (Hook. & Grev.) Brid.	WB08	Locus_323
Ulota drummondii (Hook. & Grev.) Brid.	WB08	Locus_93
Ulota drummondii (Hook. & Grev.) Brid.	WB08	Locus_328
Ulota drummondii (Hook. & Grev.) Brid.	WB08	Locus_11
Ulota drummondii (Hook. & Grev.) Brid.	WB08	Locus_297
Ulota drummondii (Hook. & Grev.) Brid.	WB08	Locus_241
Ulota drummondii (Hook. & Grev.) Brid.	WB08	Locus_51
Ulota drummondii (Hook. & Grev.) Brid.	WB08	Locus_329
Ulota intermedia Schimp.	WE06	Locus_35
Ulota intermedia Schimp.	WE06	Locus_93
Ulota intermedia Schimp.	WE06	Locus_325
Ulota intermedia Schimp.	WE06	Locus_256
Ulota intermedia Schimp.	WE06	Locus_152
Ulota intermedia Schimp.	WE06	Locus_153
Ulota intermedia Schimp.	WE06	Locus_244
Ulota intermedia Schimp.	WE06	Locus_180
Ulota intermedia Schimp.	WE06	Locus_179
Ulota intermedia Schimp.	WE06	Locus_207
Ulota intermedia Schimp.	WE06	Locus_178
Ulota intermedia Schimp.	WE06	Locus_331
Ulota intermedia Schimp.	WE06	Locus_329
Ulota intermedia Schimp.	WE06	Locus_413
Ulota intermedia Schimp.	WE06	Locus_177
Ulota intermedia Schimp.	WE06	Locus_448
Ulota longifolia Dixon & Sakurai	WE07	Locus_93
Ulota longifolia Dixon & Sakurai	WE07	Locus_152
Ulota longifolia Dixon & Sakurai	WE07	Locus_35
Ulota longifolia Dixon & Sakurai	WE07	Locus_200
Ulota longifolia Dixon & Sakurai	WE07	Locus_170
Ulota longifolia Dixon & Sakurai	WE07	Locus_413
Ulota longifolia Dixon & Sakurai	WE07	Locus_256
Ulota longifolia Dixon & Sakurai	WE07	Locus_180
Ulota longifolia Dixon & Sakurai	WE07	Locus_179
Ulota longifolia Dixon & Sakurai	WE07	Locus_329
Ulota longifolia Dixon & Sakurai	WE07	Locus_153
Ulota longifolia Dixon & Sakurai	WE07	Locus_315
Ulota megalospora Venturi	WG07	Locus_75
Ulota megalospora Venturi	WG07	Locus_35
Ulota megalospora Venturi	WG07	Locus_74
Ulota megalospora Venturi	WG07	Locus_256
Ulota megalospora Venturi	WG07	Locus_77
Ulota megalospora Venturi	WG07	Locus_36
Ulota megalospora Venturi	WG07	Locus_413
Ulota megalospora Venturi	WG07	Locus_325
Ulota megalospora Venturi	WG07	Locus_328
Ulota megalospora Venturi	WG07	Locus_152
Ulota megalospora Venturi	WG07	Locus_153
Ulota megalospora Venturi	WG07	Locus_180
Ulota megalospora Venturi	WG07	Locus_179
Ulota megalospora Venturi	WG07	Locus_93
Ulota megalospora Venturi	WG07	Locus_285
Ulota megalospora Venturi	WG07	Locus_252
Ulota megalospora Venturi	WG07	Locus_255
Ulota megalospora Venturi	WG07	Locus_315
Ulota megalospora Venturi	WG07	Locus_207
Ulota megalospora Venturi	WG07	Locus_324
Ulota megalospora Venturi	WG07	Locus_282
Ulota membranata Malta	WD07	Locus_36
Ulota membranata Malta	WD07	Locus_35
Ulota membranata Malta	WD07	Locus_93
Ulota membranata Malta	WD07	Locus_153
Ulota membranata Malta	WD07	Locus_256
Ulota membranata Malta	WD07	Locus_180
Ulota membranata Malta	WD07	Locus_413
Ulota membranata Malta	WD07	Locus_179
Ulota membranata Malta	WD07	Locus_296
Ulota obtusiuscula Müll.Hal. & Kindb.	WG05	Locus_36
Ulota obtusiuscula Müll.Hal. & Kindb.	WG05	Locus_35
Ulota obtusiuscula Müll.Hal. & Kindb.	WG05	Locus_154
Ulota obtusiuscula Müll.Hal. & Kindb.	WG05	Locus_342
Ulota obtusiuscula Müll.Hal. & Kindb.	WG05	Locus_152
Ulota obtusiuscula Müll.Hal. & Kindb.	WG05	Locus_325
Ulota obtusiuscula Müll.Hal. & Kindb.	WG05	Locus_93
Ulota obtusiuscula Müll.Hal. & Kindb.	WG05	Locus_244
Ulota obtusiuscula Müll.Hal. & Kindb.	WG05	Locus_170
Ulota obtusiuscula Müll.Hal. & Kindb.	WG05	Locus_180
Ulota obtusiuscula Müll.Hal. & Kindb.	WG05	Locus_256
Ulota obtusiuscula Müll.Hal. & Kindb.	WG05	Locus_328
Ulota perichaetialis (Sainsbury) Goffinet	WA07	Locus_36
Ulota perichaetialis (Sainsbury) Goffinet	WA07	Locus_325
Ulota perichaetialis (Sainsbury) Goffinet	WA07	Locus_328
Ulota perichaetialis (Sainsbury) Goffinet	WA07	Locus_179
Ulota perichaetialis (Sainsbury) Goffinet	WA07	Locus_152
Ulota perichaetialis (Sainsbury) Goffinet	WA07	Locus_120
Ulota perichaetialis (Sainsbury) Goffinet	WA07	Locus_345
Ulota perichaetialis (Sainsbury) Goffinet	WA07	Locus_413
Ulota perichaetialis (Sainsbury) Goffinet	WA07	Locus_83
Ulota perichaetialis (Sainsbury) Goffinet	WA07	Locus_296
Zygodon rupestris Schimp. ex Lorentz	WH05	Locus_366
Zygodon rupestris Schimp. ex Lorentz	WH05	Locus_315
Zygodon rupestris Schimp. ex Lorentz	WH05	Locus_345
Zygodon rupestris Schimp. ex Lorentz	WH05	Locus_155

## Sheet: Table S3
Table S3. (A) Newly sequenced specimens: Taxon, Sample code, Herbarium voucher, Country, Number of loci recovered, Percentage of sequencing success over 408 total targeted loci and GenBank Sequence Read Archive Accesion number. (B) selected specimens from Draper et al. (2022).
A
Taxon	Sample code	Herbarium voucher	Country	Number of loci recovered	Percentage of success (over 408 target loci)	Accession	Bioproject_accession	Biosample_accession
Plenogemma phyllantha (Brid.) Plášek, Sawicki & Ochyra	WA12	Herbario Garilleti 1922	Australia	333	81.6176	SRR34718265	PRJNA1295876	SAMN50191284
Plenogemma phyllantha (Brid.) Plášek, Sawicki & Ochyra	WH11	Herbario Garilleti 823	Canada	319	78.1863	SRR34718266	PRJNA1295876	SAMN50191283
Rehubryum kiwi (Malta) F.Lara, Garilleti & Matanov	WE09	MAUAM 6134	New Zealand	368	90.1961	SRR34718261	PRJNA1295876	SAMN50191288
Rehubryum kiwi (Malta) F.Lara, Garilleti & Matanov	WF09	MAUAM 6135	New Zealand	344	84.3137	SRR34718262	PRJNA1295876	SAMN50191287
Rehubryum bellii (Malta) F.Lara, Garilleti & Draper	WG09	MAUAM 6133	New Zealand	378	92.6471	SRR34718263	PRJNA1295876	SAMN50191286
Rehubryum bellii (Malta) F.Lara, Garilleti & Draper	WH09	Herbario Garilleti 1332	New Zealand	379	92.8922	SRR34718264	PRJNA1295876	SAMN50191285
Ulota laticiliata Malta	WE08	Herbario Garilleti 1333	New Zealand	375	91.9118	SRR34718259	PRJNA1295876	SAMN50191290
Ulota billbuckii Garilleti, Mazimpaka & F.Lara	WD11	Herbario Garilleti 1251	Chile	367	89.951	SRR34718260	PRJNA1295876	SAMN50191289
Ulota magellanica (Mont.) A. Jaeger	WG11	Herbario Garilleti 1274	Argentina	372	91.1765	SRR34718258	PRJNA1295876	SAMN50191291
B
Zygodon rupestris Schimp. ex Lorentz	WH05	MAUAM-1893	Spain, Cádiz	380	93.1373
Orthotrichum diaphanum Schrad. ex Brid.	WB10	MAUAM-4565	Spain, Madrid	382	93.6275
Orthotrichum columbicum Mitt.	WC02	MAUAM-4307	U.S.A., Washington	373	91.4216
Orthotrichum subexsertum Schimp. ex Müll.Hal.	WF02	MAUAM-2950	Southafrica, Western Cape	380	93.1373
Lewinskya firma (Venturi) F.Lara, Garilleti & Goffinet	WC05	MAUAM-3181	Tanzania, Kilimanjaro	375	91.9118
Lewinskya arborescens (Thér. & Naveau) F.Lara, Garilleti & Goffinet	WB02	MAUAM-1894	Tanzania, Kilimanjaro	356	87.2549
Lewinskya elongata (Taylor) F.Lara, Garilleti & Goffinet	WF10	MAUAM-3200	Bolivia, La Paz	377	92.402
Lewinskya tanganyikae (P.de la Varde) F.Lara, Garilleti & Goffinet	WE01	MAUAM-4851	Tanzania, Kilimanjaro	385	94.3627
Lewinskya laevigata (J.E.Zetterst.) F.Lara, Garilleti & Goffinet	WH10	MAUAM-3296	U.S.A., Nevada	381	93.3824
Lewinskya rupestris (Schleich. ex Schwägr.) F.Lara, Garilleti & Goffinet	WC03	MAUAM-2039	Switzerland, Valais	380	93.1373
Pulvigera lyellii (Hook. & Taylor) Plášek, Sawicki & Ochyra	WG01	MAUAM-4605	Spain, Málaga	370	90.6863
Ulota crispula Bruch	WA06	MAUAM-3187	Austria, Hohe Tauern	368	90.1961
Ulota crispa (Hedw.) Brid.	WB07	MAUAM-3189	Spain, Asturias	351	86.0294
Ulota drummondii (Hook. & Grev.) Brid.	WB08	MAUAM-3178	Spain, León	373	91.4216
Atlantichella calvescens (Carrington) F.Lara, Garilleti & Draper	WC06	MAUAM-4443	Spain, Cádiz	281	68.8725
Ulota intermedia Schimp.	WE06	MAUAM-3186	Austria, Hohe Tauern	379	92.8922
Ulota longifolia Dixon & Sakurai	WE07	MAUAM-3179	Japan, Shikoku	368	90.1961
Ulota coarctata (P.Beauv.) Hammar	WF06	MAUAM-3191	Spain, Cantabria	363	88.9706
Ulota obtusiuscula Müll.Hal. & Kindb.	WG05	MAUAM-4876	Canada, British Columbia	360	88.2353
Ulota megalospora Venturi	WG07	MAUAM-3177	Canada, British Columbia	371	90.9314
Ulota perichaetialis (Sainsbury) Goffinet	WA07	MAUAM-4877	New Zealand, North Island	362	88.7255
Ulota membranata Malta	WD07	MAUAM-4879	New Zealand, North Island	376	92.1569
